# Supplementary material for: Causal linkage between type 2 diabetes mellitus and inflammatory bowel disease: an integrated Mendelian randomization study and bioinformatics analysis
Source: Front Endocrinol (Lausanne). 2024 Jan 19;15:1275699. doi: 10.3389/fendo.2024.1275699 (PMC10836595; doi:10.3389/fendo.2024.1275699)
Supplement: Supplementary Table 1 — SNPs employed with T2DM as exposure factor. [file Table_1.xlsx]

## Sheet: Supplementary Table 1
	SNP	effect_allele.exposure	other_allele.exposure	eaf.exposure	beta.exposure	se.exposure	pval.exposure	exposure	mr_keep.exposure	pval_origin.exposure	id.exposure	data_source.exposure
1	rs12140153	T	G	0.0953	-0.0645	0.0113	1.17e-08	exposure	TRUE	reported	NduKBA	textfile
2	rs1127215	T	C	0.4153	-0.0491	0.0065	3.92e-14	exposure	TRUE	reported	NduKBA	textfile
3	rs320369	A	G	0.3232	0.0372	0.0068	4.6e-08	exposure	TRUE	reported	NduKBA	textfile
4	rs1493694	T	C	0.1096	0.08	0.0102	3.35e-15	exposure	TRUE	reported	NduKBA	textfile
5	rs490689	A	G	0.2002	0.0543	0.008	8.86e-12	exposure	TRUE	reported	NduKBA	textfile
6	rs340874	T	C	0.449	-0.0678	0.0065	1.56e-25	exposure	TRUE	reported	NduKBA	textfile
7	rs2820441	A	C	0.6893	0.0556	0.0069	8.56e-16	exposure	TRUE	reported	NduKBA	textfile
8	rs348330	A	G	0.6399	-0.0492	0.0067	2.1e-13	exposure	TRUE	reported	NduKBA	textfile
9	rs62107261	T	C	0.9541	0.1019	0.0161	2.62e-10	exposure	TRUE	reported	NduKBA	textfile
10	rs13022337	A	G	0.1715	-0.0519	0.0088	3.61e-09	exposure	TRUE	reported	NduKBA	textfile
11	rs11680058	A	G	0.8648	0.0581	0.0104	2.08e-08	exposure	TRUE	reported	NduKBA	textfile
12	rs1260326	T	C	0.3931	-0.0644	0.0066	1.62e-22	exposure	TRUE	reported	NduKBA	textfile
13	rs7074440	A	G	0.3171	0.2386	0.0037	1e-200	exposure	TRUE	reported	NduKBA	textfile
14	rs6769511	C	T	0.3042	0.0928	0.0032	7.67e-96	exposure	TRUE	reported	NduKBA	textfile
15	rs13266634	T	C	0.302	-0.0764	0.0029	4.37e-88	exposure	TRUE	reported	NduKBA	textfile
16	rs7756992	G	A	0.2813	0.1093	0.0033	3.53e-81	exposure	TRUE	reported	NduKBA	textfile
17	rs76895963	G	T	0.0239	-0.4826	0.0275	9.12e-69	exposure	TRUE	reported	NduKBA	textfile
18	rs2383208	G	A	0.173	-0.1138	0.0041	1.24e-66	exposure	TRUE	reported	NduKBA	textfile
19	rs9939609	A	T	0.4135	0.0771	0.0031	1.83e-62	exposure	TRUE	reported	NduKBA	textfile
20	rs10830963	G	C	0.2883	0.0791	0.0034	9.13e-60	exposure	TRUE	reported	NduKBA	textfile
21	rs1635852	C	T	0.5189	-0.0752	0.003	2.25e-59	exposure	TRUE	reported	NduKBA	textfile
22	rs10882101	C	T	0.4274	-0.0828	0.0035	2.71e-53	exposure	TRUE	reported	NduKBA	textfile
23	rs2237895	C	A	0.4195	0.0728	0.0033	2.35e-46	exposure	TRUE	reported	NduKBA	textfile
24	rs2972146	T	G	0.6252	0.0642	0.0031	8.63e-44	exposure	TRUE	reported	NduKBA	textfile
25	rs13389219	T	C	0.4354	-0.0559	0.003	8.77e-44	exposure	TRUE	reported	NduKBA	textfile
26	rs1046317	C	T	0.674	0.0587	0.0032	1.01e-42	exposure	TRUE	reported	NduKBA	textfile
27	rs4660293	G	A	0.2346	0.0584	0.0035	1.66e-40	exposure	TRUE	reported	NduKBA	textfile
28	rs17036326	G	A	0.1213	-0.0951	0.0052	2.03e-40	exposure	TRUE	reported	NduKBA	textfile
29	rs36046591	G	A	0.04505	0.0917	0.0066	3.56e-38	exposure	TRUE	reported	NduKBA	textfile
30	rs35720761	T	C	0.1182	-0.0625	0.0051	3.43e-34	exposure	TRUE	reported	NduKBA	textfile
31	rs757110	A	C	0.6296	-0.0487	0.0028	1.81e-33	exposure	TRUE	reported	NduKBA	textfile
32	rs1359790	A	G	0.2674	-0.0631	0.0034	3.28e-33	exposure	TRUE	reported	NduKBA	textfile
33	rs703978	G	C	0.5736	-0.0514	0.0037	7.62e-33	exposure	TRUE	reported	NduKBA	textfile
34	rs2877716	C	T	0.8091	0.0661	0.0035	2.14e-31	exposure	TRUE	reported	NduKBA	textfile
35	rs7109575	A	G	0.1521	-0.0818	0.0046	2.32e-30	exposure	TRUE	reported	NduKBA	textfile
36	rs10244051	G	T	0.508	0.0508	0.0029	8.83e-29	exposure	TRUE	reported	NduKBA	textfile
37	rs11257655	T	C	0.2266	0.0733	0.0041	2.37e-28	exposure	TRUE	reported	NduKBA	textfile
38	rs2796441	A	G	0.4155	-0.0588	0.0034	2.16e-27	exposure	TRUE	reported	NduKBA	textfile
39	rs9275152	C	T	0.1064	0.0807	0.0058	3.28e-27	exposure	TRUE	reported	NduKBA	textfile
40	rs72802358	C	G	0.1223	-0.0869	0.0056	1.94e-26	exposure	TRUE	reported	NduKBA	textfile
41	rs7501939	C	T	0.6064	-0.0589	0.0031	1.2e-25	exposure	TRUE	reported	NduKBA	textfile
42	rs4929965	G	A	0.6421	-0.0488	0.0039	1.39e-24	exposure	TRUE	reported	NduKBA	textfile
43	rs8108269	G	T	0.2952	0.0553	0.0033	1.36e-23	exposure	TRUE	reported	NduKBA	textfile
44	rs28642252	G	A	0.7286	0.0513	0.0044	2.38e-23	exposure	TRUE	reported	NduKBA	textfile
45	rs243021	A	G	0.4473	0.0475	0.003	2.55e-23	exposure	TRUE	reported	NduKBA	textfile
46	rs459193	G	A	0.7087	0.0559	0.0035	3.77e-23	exposure	TRUE	reported	NduKBA	textfile
47	rs516946	C	T	0.761	0.0586	0.0033	1.25e-22	exposure	TRUE	reported	NduKBA	textfile
48	rs55834942	A	G	0.1961	-0.0393	0.0041	2.45e-22	exposure	TRUE	reported	NduKBA	textfile
49	rs5398	A	G	0.2994	-0.0424	0.0032	2.05e-21	exposure	TRUE	reported	NduKBA	textfile
50	rs7178572	G	A	0.6928	0.0539	0.0036	2.78e-21	exposure	TRUE	reported	NduKBA	textfile
51	rs10842994	T	C	0.2078	-0.0644	0.0039	3.83e-21	exposure	TRUE	reported	NduKBA	textfile
52	rs3130501	G	A	0.7833	0.0465	0.0035	1.83e-20	exposure	TRUE	reported	NduKBA	textfile
53	rs1800961	T	C	0.03222	0.1602	0.0175	5.09e-20	exposure	TRUE	reported	NduKBA	textfile
54	rs769449	A	G	0.1233	-0.0574	0.0047	1.07e-19	exposure	TRUE	reported	NduKBA	textfile
55	rs3887925	T	C	0.5457	0.0452	0.0033	3.15e-19	exposure	TRUE	reported	NduKBA	textfile
56	rs2258238	T	A	0.1233	0.0792	0.0056	6.85e-19	exposure	TRUE	reported	NduKBA	textfile
57	rs1496653	G	A	0.2217	-0.0592	0.004	1.26e-18	exposure	TRUE	reported	NduKBA	textfile
58	rs4457053	A	G	0.67	-0.0473	0.0032	2.25e-18	exposure	TRUE	reported	NduKBA	textfile
59	rs4731702	T	C	0.4493	-0.0412	0.003	2.31e-18	exposure	TRUE	reported	NduKBA	textfile
60	rs2925979	C	T	0.7117	-0.0486	0.0033	4.39e-18	exposure	TRUE	reported	NduKBA	textfile
61	rs11759026	G	A	0.2545	0.054	0.0041	5.88e-18	exposure	TRUE	reported	NduKBA	textfile
62	rs4977218	A	T	0.6282	-0.0363	0.0037	1.66e-17	exposure	TRUE	reported	NduKBA	textfile
63	rs12910992	T	C	0.7266	-0.0492	0.0037	1.83e-17	exposure	TRUE	reported	NduKBA	textfile
64	rs6458354	T	C	0.6998	-0.0436	0.0037	3.31e-17	exposure	TRUE	reported	NduKBA	textfile
65	rs17168486	T	C	0.166	0.0581	0.0043	4.9e-17	exposure	TRUE	reported	NduKBA	textfile
66	rs28265	G	C	0.07812	-0.0668	0.0052	8.23e-17	exposure	TRUE	reported	NduKBA	textfile
67	rs1051447	A	C	0.7184	-0.0208	0.003	2.37e-16	exposure	TRUE	reported	NduKBA	textfile
68	rs11063069	G	A	0.2018	0.0513	0.0037	3.63e-16	exposure	TRUE	reported	NduKBA	textfile
69	rs58542926	T	C	0.07453	0.0697	0.0051	4.03e-16	exposure	TRUE	reported	NduKBA	textfile
70	rs3763978	G	C	0.4144	0.0301	0.0027	6.4e-16	exposure	TRUE	reported	NduKBA	textfile
71	rs6795735	T	C	0.4354	-0.043	0.0031	6.6e-16	exposure	TRUE	reported	NduKBA	textfile
72	rs1034785	C	T	0.3638	-0.0453	0.0036	9.62e-16	exposure	TRUE	reported	NduKBA	textfile
73	rs878521	A	G	0.2535	0.0462	0.0039	1.6e-15	exposure	TRUE	reported	NduKBA	textfile
74	rs9379084	A	G	0.1184	-0.0622	0.0046	2.18e-15	exposure	TRUE	reported	NduKBA	textfile
75	rs6813195	T	C	0.2913	-0.0453	0.0034	6.06e-15	exposure	TRUE	reported	NduKBA	textfile
76	rs8071043	C	T	0.33	0.047	0.0037	6.89e-15	exposure	TRUE	reported	NduKBA	textfile
77	rs7172432	G	A	0.4115	-0.0387	0.003	1.67e-14	exposure	TRUE	reported	NduKBA	textfile
78	rs676457	T	A	0.3708	0.0401	0.0036	3.18e-14	exposure	TRUE	reported	NduKBA	textfile
79	rs10974438	C	A	0.3837	0.0428	0.0035	4.29e-14	exposure	TRUE	reported	NduKBA	textfile
80	rs46522	T	C	0.5586	0.0368	0.0031	4.86e-14	exposure	TRUE	reported	NduKBA	textfile
81	rs13257021	G	A	0.5606	-0.0465	0.0037	7.06e-14	exposure	TRUE	reported	NduKBA	textfile
82	rs4272229	T	C	0.4891	-0.0411	0.0035	7.12e-14	exposure	TRUE	reported	NduKBA	textfile
83	rs735949	C	T	0.1292	-0.0545	0.0048	9.62e-14	exposure	TRUE	reported	NduKBA	textfile
84	rs4865796	A	G	0.6968	0.0442	0.0036	9.84e-14	exposure	TRUE	reported	NduKBA	textfile
85	rs17791513	G	A	0.0606	-0.0785	0.0069	4.64e-13	exposure	TRUE	reported	NduKBA	textfile
86	rs12970134	A	G	0.2674	0.0398	0.0035	1.16e-12	exposure	TRUE	reported	NduKBA	textfile
87	rs4865436	G	C	0.329	0.0406	0.0044	1.85e-12	exposure	TRUE	reported	NduKBA	textfile
88	rs36138276	A	G	0.493	-0.0351	0.0038	2.74e-12	exposure	TRUE	reported	NduKBA	textfile
89	rs2112347	G	T	0.3678	-0.0403	0.0031	2.96e-12	exposure	TRUE	reported	NduKBA	textfile
90	rs752579	T	C	0.5736	-0.0356	0.0034	3.85e-12	exposure	TRUE	reported	NduKBA	textfile
91	rs3959569	C	G	0.3416	0.0203	0.0035	4.26e-12	exposure	TRUE	reported	NduKBA	textfile
92	rs724016	G	A	0.4235	-0.0241	0.003	5.84e-12	exposure	TRUE	reported	NduKBA	textfile
93	rs1563575	A	G	0.7356	0.0413	0.0038	6.17e-12	exposure	TRUE	reported	NduKBA	textfile
94	rs10146997	G	A	0.2097	0.0408	0.0036	1.67e-11	exposure	TRUE	reported	NduKBA	textfile
95	rs9966842	A	G	0.3748	0.0418	0.0036	1.75e-11	exposure	TRUE	reported	NduKBA	textfile
96	rs11227217	T	C	0.2157	0.0463	0.0042	2.01e-11	exposure	TRUE	reported	NduKBA	textfile
97	rs488166	G	C	0.837	-0.0477	0.0046	2.05e-11	exposure	TRUE	reported	NduKBA	textfile
98	rs72906810	G	A	0.0964	-0.0619	0.0062	3.47e-11	exposure	TRUE	reported	NduKBA	textfile
99	rs4804833	G	A	0.5974	-0.0459	0.0043	3.61e-11	exposure	TRUE	reported	NduKBA	textfile
100	rs17250977	G	A	0.0417	0.1178	0.0178	3.64e-11	exposure	TRUE	reported	NduKBA	textfile
101	rs329122	A	G	0.4274	0.034	0.0034	3.84e-11	exposure	TRUE	reported	NduKBA	textfile
102	rs11688682	C	G	0.2674	-0.0446	0.0042	4.49e-11	exposure	TRUE	reported	NduKBA	textfile
103	rs34715063	C	T	0.1282	0.0496	0.0052	4.63e-11	exposure	TRUE	reported	NduKBA	textfile
104	rs77655131	T	C	0.1103	0.0484	0.0054	7.2e-11	exposure	TRUE	reported	NduKBA	textfile
105	rs10893828	C	G	0.1948	-0.0355	0.0043	9.63e-11	exposure	TRUE	reported	NduKBA	textfile
106	rs56187241	T	C	0.0447	0.1014	0.0157	1.07e-10	exposure	TRUE	reported	NduKBA	textfile
107	rs145678014	T	G	0.0308	-0.1048	0.0163	1.4e-10	exposure	TRUE	reported	NduKBA	textfile
108	rs80073370	T	A	0.1074	-0.0603	0.0065	1.53e-10	exposure	TRUE	reported	NduKBA	textfile
109	rs2283220	G	A	0.3211	-0.0298	0.0039	1.69e-10	exposure	TRUE	reported	NduKBA	textfile
110	rs13133548	A	G	0.4841	0.03	0.003	2.41e-10	exposure	TRUE	reported	NduKBA	textfile
111	rs11063029	T	C	0.0616	0.0708	0.0074	3.32e-10	exposure	TRUE	reported	NduKBA	textfile
112	rs10516496	T	C	0.336	-0.0346	0.0036	3.65e-10	exposure	TRUE	reported	NduKBA	textfile
113	rs1716407	A	G	0.5567	0.0367	0.0034	4.53e-10	exposure	TRUE	reported	NduKBA	textfile
114	rs12602912	T	C	0.2147	0.0403	0.0037	4.79e-10	exposure	TRUE	reported	NduKBA	textfile
115	rs55857387	C	T	0.1928	-0.057	0.0053	5.26e-10	exposure	TRUE	reported	NduKBA	textfile
116	rs78058190	A	G	0.0626	0.0711	0.0082	5.52e-10	exposure	TRUE	reported	NduKBA	textfile
117	rs59464125	A	G	0.495	0.0301	0.0036	6.01e-10	exposure	TRUE	reported	NduKBA	textfile
118	rs3774723	A	G	0.169	-0.0474	0.0047	6.96e-10	exposure	TRUE	reported	NduKBA	textfile
119	rs6905288	A	G	0.5964	0.0302	0.0032	7.08e-10	exposure	TRUE	reported	NduKBA	textfile
120	rs3094515	C	T	0.6113	0.0337	0.0042	7.11e-10	exposure	TRUE	reported	NduKBA	textfile
121	rs9987289	G	A	0.9254	-0.0495	0.0052	7.51e-10	exposure	TRUE	reported	NduKBA	textfile
122	rs13040225	T	A	0.4692	-0.0356	0.0035	7.83e-10	exposure	TRUE	reported	NduKBA	textfile
123	rs45494991	T	C	0.06254	-0.039	0.0063	1.3e-09	exposure	TRUE	reported	NduKBA	textfile
124	rs2336725	T	C	0.5964	0.0247	0.003	2.05e-09	exposure	TRUE	reported	NduKBA	textfile
125	rs9430095	G	C	0.5358	-0.0296	0.0034	2.13e-09	exposure	TRUE	reported	NduKBA	textfile
126	rs3764002	T	C	0.263	-0.032	0.003	2.23e-09	exposure	TRUE	reported	NduKBA	textfile
127	rs78569745	G	T	0.0417	-0.0988	0.0165	2.34e-09	exposure	TRUE	reported	NduKBA	textfile
128	rs174535	C	T	0.3373	-0.0233	0.0032	2.5e-09	exposure	TRUE	reported	NduKBA	textfile
129	rs963740	T	A	0.2724	-0.037	0.0037	2.51e-09	exposure	TRUE	reported	NduKBA	textfile
130	rs2171384	A	G	0.4513	-0.0316	0.0035	3.58e-09	exposure	TRUE	reported	NduKBA	textfile
131	rs1561927	T	C	0.7525	-0.0337	0.0037	5.06e-09	exposure	TRUE	reported	NduKBA	textfile
132	rs55653563	C	A	0.2684	-0.0368	0.0039	5.33e-09	exposure	TRUE	reported	NduKBA	textfile
133	rs6087557	C	T	0.7068	0.0339	0.0035	6.7e-09	exposure	TRUE	reported	NduKBA	textfile
134	rs1800905	G	A	0.6193	0.0329	0.0037	6.73e-09	exposure	TRUE	reported	NduKBA	textfile
135	rs2305293	T	C	0.06687	0.0369	0.0068	8.56e-09	exposure	TRUE	reported	NduKBA	textfile
136	rs10932228	G	A	0.6163	-0.0329	0.0035	8.95e-09	exposure	TRUE	reported	NduKBA	textfile
137	rs307658	C	T	0.3796	-0.0237	0.0027	9.83e-09	exposure	TRUE	reported	NduKBA	textfile
138	rs113135335	G	T	0.08176	-0.0516	0.0058	1.25e-08	exposure	TRUE	reported	NduKBA	textfile
139	rs10841880	T	A	0.2773	-0.0385	0.0043	1.37e-08	exposure	TRUE	reported	NduKBA	textfile
140	rs141521721	A	C	0.0258	0.1212	0.0214	1.39e-08	exposure	TRUE	reported	NduKBA	textfile
141	rs7139676	C	A	0.2594	-0.0387	0.0041	1.59e-08	exposure	TRUE	reported	NduKBA	textfile
142	rs7587849	C	T	0.1948	0.0343	0.0043	1.64e-08	exposure	TRUE	reported	NduKBA	textfile
143	rs506823	A	C	0.4841	-0.0303	0.0034	1.78e-08	exposure	TRUE	reported	NduKBA	textfile
144	rs474845	G	A	0.8569	-0.0381	0.0048	1.81e-08	exposure	TRUE	reported	NduKBA	textfile
145	rs4301897	T	C	0.8897	-0.0481	0.0056	2.1e-08	exposure	TRUE	reported	NduKBA	textfile
146	rs61330787	G	C	0.0268	-0.1129	0.0202	2.31e-08	exposure	TRUE	reported	NduKBA	textfile
147	rs7931302	A	C	0.7296	-0.0291	0.0037	2.35e-08	exposure	TRUE	reported	NduKBA	textfile
148	rs11621425	G	C	0.6233	0.0281	0.0034	2.52e-08	exposure	TRUE	reported	NduKBA	textfile
149	rs112451628	A	G	0.0477	0.0517	0.0074	2.56e-08	exposure	TRUE	reported	NduKBA	textfile
150	rs10938397	G	A	0.4205	0.0281	0.0031	2.88e-08	exposure	TRUE	reported	NduKBA	textfile
151	rs3814880	C	T	0.4391	0.0227	0.0033	2.9e-08	exposure	TRUE	reported	NduKBA	textfile
152	rs199607859	T	G	0.5765	-0.0565	0.01	3.01e-08	exposure	TRUE	reported	NduKBA	textfile
153	rs2515613	G	A	0.4622	0.0305	0.0035	3.11e-08	exposure	TRUE	reported	NduKBA	textfile
154	rs11085824	G	A	0.327	-0.0294	0.0032	3.11e-08	exposure	TRUE	reported	NduKBA	textfile
155	rs35202025	G	A	0.2306	-0.0575	0.0094	4.05e-08	exposure	TRUE	reported	NduKBA	textfile
156	rs35983699	C	T	0.0726	0.0591	0.0068	4.27e-08	exposure	TRUE	reported	NduKBA	textfile
157	rs3204953	T	C	0.1459	-0.03	0.004	4.42e-08	exposure	TRUE	reported	NduKBA	textfile
158	rs2072948	T	C	0.3459	0.0275	0.0031	4.91e-08	exposure	TRUE	reported	NduKBA	textfile
