# Supplementary material for: Causal linkage between type 2 diabetes mellitus and inflammatory bowel disease: an integrated Mendelian randomization study and bioinformatics analysis
Source: Front Endocrinol (Lausanne). 2024 Jan 19;15:1275699. doi: 10.3389/fendo.2024.1275699 (PMC10836595; doi:10.3389/fendo.2024.1275699)
Supplement: Supplementary Table 2 — SNPs employed with CRC as exposure factor. [file Table_2.xlsx]

## Sheet: Supplementary Table 2
beta.exposure	se.exposure	pval.exposure	samplesize.exposure	id.exposure	SNP	effect_allele.exposure	other_allele.exposure	eaf.exposure	exposure	mr_keep.exposure	pval_origin.exposure	data_source.exposure
0.00203311	0.000354166	9.4e-09	377673	ieu-b-4965	rs12135286	T	C	0.193449	CRC	TRUE	reported	igd
0.00795214	0.00139467	1.2e-08	377673	ieu-b-4965	rs114717436	G	A	0.010823	CRC	TRUE	reported	igd
0.00170489	0.000305954	2.5e-08	377673	ieu-b-4965	rs72746180	C	A	0.298345	CRC	TRUE	reported	igd
0.00305526	0.000516081	3.2e-09	377673	ieu-b-4965	rs16892766	C	A	0.079541	CRC	TRUE	reported	igd
-0.0026797	0.00027963	9.4e-22	377673	ieu-b-4965	rs6983267	T	G	0.482388	CRC	TRUE	reported	igd
-0.00207534	0.000305631	1.1e-11	377673	ieu-b-4965	rs3087967	C	T	0.69919	CRC	TRUE	reported	igd
0.00280944	0.000364099	1.2e-14	377673	ieu-b-4965	rs58658771	A	T	0.180335	CRC	TRUE	reported	igd
-0.00242972	0.00028356	1e-17	377673	ieu-b-4965	rs10640406	CCTCT	C	0.475562	CRC	TRUE	reported	igd
-0.00166639	0.000291721	1.1e-08	377673	ieu-b-4965	rs6066825	G	A	0.366086	CRC	TRUE	reported	igd
0.648162	0.115062	1.77e-08	455325	ieu-b-4965	rs2802563	C	T	0.0723912	CRC	TRUE	reported	textfile
0.0663466	0.0119507	2.83e-08	185616	ieu-b-4965	rs10159108	A	G	NA	CRC	TRUE	reported	textfile
-0.0587908	0.00984691	2.37e-09	185616	ieu-b-4965	rs12751610	C	T	NA	CRC	TRUE	reported	textfile
-0.0581575	0.0076301	2.5e-14	185616	ieu-b-4965	rs61776719	A	C	NA	CRC	TRUE	reported	textfile
0.0824616	0.010238	7.99e-16	185616	ieu-b-4965	rs12143541	G	A	NA	CRC	TRUE	reported	textfile
-0.0440763	0.00750649	4.31e-09	185616	ieu-b-4965	rs2651244	A	G	NA	CRC	TRUE	reported	textfile
-0.0405735	0.00742046	4.56e-08	185616	ieu-b-4965	rs4916282	C	T	NA	CRC	TRUE	reported	textfile
-0.0771184	0.00743905	3.51e-25	185616	ieu-b-4965	rs8179460	C	T	NA	CRC	TRUE	reported	textfile
-0.0714218	0.0127145	1.94e-08	185616	ieu-b-4965	rs12078075	A	G	NA	CRC	TRUE	reported	textfile
0.083738	0.00897078	1.01e-20	185616	ieu-b-4965	rs12140529	T	C	NA	CRC	TRUE	reported	textfile
-0.0987054	0.0080211	8.44e-35	185616	ieu-b-4965	rs11255841	A	T	NA	CRC	TRUE	reported	textfile
