# Supplementary material for: Causal linkage between type 2 diabetes mellitus and inflammatory bowel disease: an integrated Mendelian randomization study and bioinformatics analysis
Source: Front Endocrinol (Lausanne). 2024 Jan 19;15:1275699. doi: 10.3389/fendo.2024.1275699 (PMC10836595; doi:10.3389/fendo.2024.1275699)
Supplement: Supplementary Table 3 — SNPs employed with IBD as exposure factor. [file Table_3.xlsx]

## Sheet: Supplementary Table 3
	pos.exposure	other_allele.exposure	effect_allele.exposure	SNP	pval.exposure	beta.exposure	se.exposure	exposure	mr_keep.exposure	pval_origin.exposure	id.exposure	eaf.exposure	data_source.exposure
5251	1309988	G	A	rs11590283	2.31057e-08	-0.102284	0.0183075	exposure	TRUE	reported	B7U5w4	NA	textfile
59065	8128745	A	C	rs12755372	1.26584e-09	-0.117369	0.0193305	exposure	TRUE	reported	B7U5w4	NA	textfile
141698	19845021	T	G	rs10737481	1.04112e-18	0.144709	0.0163872	exposure	TRUE	reported	B7U5w4	NA	textfile
436137	67260421	T	C	rs9988642	8.19408e-25	-0.459693	0.0446934	exposure	TRUE	reported	B7U5w4	NA	textfile
778265	120097192	C	T	rs376365394	3.11444e-10	0.245757	0.0390526	exposure	TRUE	reported	B7U5w4	NA	textfile
779016	120386170	C	A	rs191615076	3.97246e-10	0.246276	0.039372	exposure	TRUE	reported	B7U5w4	NA	textfile
880058	161500252	T	C	rs7551957	1.57906e-17	-0.141423	0.0165966	exposure	TRUE	reported	B7U5w4	NA	textfile
1138973	200905967	T	C	rs12132298	3.17834e-15	-0.162805	0.0206508	exposure	TRUE	reported	B7U5w4	NA	textfile
1176556	206766559	G	A	rs3024505	7.2711e-28	0.233901	0.0213767	exposure	TRUE	reported	B7U5w4	NA	textfile
1915234	60960280	G	C	rs67927699	9.08824e-10	0.102968	0.0168121	exposure	TRUE	reported	B7U5w4	NA	textfile
2134157	99284237	A	C	rs1882597	2.29203e-08	0.203803	0.0364691	exposure	TRUE	reported	B7U5w4	NA	textfile
2543391	162267541	C	T	rs1990760	1.42387e-09	-0.100243	0.0165616	exposure	TRUE	reported	B7U5w4	NA	textfile
2777587	198694453	C	T	rs10931828	9.4254e-09	-0.095226	0.0165877	exposure	TRUE	reported	B7U5w4	NA	textfile
3061040	240624322	G	A	rs4676410	5.14873e-20	0.165787	0.0180974	exposure	TRUE	reported	B7U5w4	NA	textfile
3429460	49684099	G	A	rs3197999	1.65386e-24	0.169515	0.0165905	exposure	TRUE	reported	B7U5w4	NA	textfile
4343791	188683070	T	A	rs6762648	7.18952e-13	-0.140387	0.019564	exposure	TRUE	reported	B7U5w4	NA	textfile
6055841	40383959	C	G	rs895123	1.47231e-12	0.142454	0.020129	exposure	TRUE	reported	B7U5w4	NA	textfile
6652761	132477658	T	C	rs13165038	3.68638e-13	-0.131144	0.0180475	exposure	TRUE	reported	B7U5w4	NA	textfile
6824966	159391737	A	C	rs6556416	3.88965e-09	0.112882	0.0191689	exposure	TRUE	reported	B7U5w4	NA	textfile
7203111	29976766	T	G	rs2735075	8.84301e-16	-0.134063	0.0166706	exposure	TRUE	reported	B7U5w4	NA	textfile
7212803	30889295	G	C	rs2229933	3.51957e-09	0.108482	0.0183703	exposure	TRUE	reported	B7U5w4	NA	textfile
7228339	31835161	C	T	rs111432088	7.34734e-09	0.350541	0.0606181	exposure	TRUE	reported	B7U5w4	NA	textfile
7237814	32636679	G	C	rs9272353	6.85173e-30	-0.246396	0.0216957	exposure	TRUE	reported	B7U5w4	NA	textfile
8234522	4869839	T	C	rs12536069	9.73868e-17	0.252018	0.0303346	exposure	TRUE	reported	B7U5w4	NA	textfile
8237260	5162478	C	T	rs56893428	2.96763e-08	0.091268	0.0164645	exposure	TRUE	reported	B7U5w4	NA	textfile
8238671	5301033	T	C	rs10807943	1.27526e-28	-0.341224	0.030745	exposure	TRUE	reported	B7U5w4	NA	textfile
8239941	5433979	G	C	rs181316459	2.25424e-79	0.61638	0.0326749	exposure	TRUE	reported	B7U5w4	NA	textfile
8243257	5804237	C	A	rs142695953	1.03562e-18	0.18025	0.0204106	exposure	TRUE	reported	B7U5w4	NA	textfile
8247167	6316805	C	T	rs11771806	4.51024e-08	0.135166	0.0247123	exposure	TRUE	reported	B7U5w4	NA	textfile
8938846	107839383	G	T	rs4730275	1.10255e-10	-0.113735	0.0176274	exposure	TRUE	reported	B7U5w4	NA	textfile
9069019	128922593	G	A	rs4731531	2.66889e-09	0.0981176	0.0164882	exposure	TRUE	reported	B7U5w4	NA	textfile
10368593	5082106	G	T	rs2149560	1.44411e-13	0.12233	0.0165485	exposure	TRUE	reported	B7U5w4	NA	textfile
10978793	114801407	T	G	rs4372078	1.7394e-10	0.121229	0.0189932	exposure	TRUE	reported	B7U5w4	NA	textfile
11584375	62685804	A	G	rs10761659	3.46657e-15	0.129289	0.0164221	exposure	TRUE	reported	B7U5w4	NA	textfile
11832300	99523573	C	A	rs10748781	8.37722e-23	-0.166721	0.0169608	exposure	TRUE	reported	B7U5w4	NA	textfile
11835469	100024168	G	A	rs1986500	1.53243e-09	0.0999242	0.0165412	exposure	TRUE	reported	B7U5w4	NA	textfile
12588376	76582761	G	C	rs7936434	5.44503e-16	0.133571	0.0164879	exposure	TRUE	reported	B7U5w4	NA	textfile
15164979	105795065	A	T	rs117115824	2.11665e-08	-0.166825	0.0297786	exposure	TRUE	reported	B7U5w4	NA	textfile
16546340	39806734	T	A	rs4795395	5.34564e-13	0.118747	0.0164556	exposure	TRUE	reported	B7U5w4	NA	textfile
16561931	42345821	G	C	rs3736162	4.342e-09	-0.10841	0.0184666	exposure	TRUE	reported	B7U5w4	NA	textfile
17367624	1106108	G	T	rs4807543	3.64317e-08	0.23941	0.0434711	exposure	TRUE	reported	B7U5w4	NA	textfile
18052254	44436388	A	C	rs6017342	1.48149e-13	0.122771	0.0166158	exposure	TRUE	reported	B7U5w4	NA	textfile
18192703	63564319	C	T	rs3827023	4.22182e-11	-0.142287	0.0215715	exposure	TRUE	reported	B7U5w4	NA	textfile
18221515	15426267	T	A	rs2823272	9.44213e-09	-0.110287	0.0192122	exposure	TRUE	reported	B7U5w4	NA	textfile
18390488	39094818	G	A	rs2836883	4.3381e-13	-0.140973	0.0194591	exposure	TRUE	reported	B7U5w4	NA	textfile
18619428	39274849	A	G	rs9607629	7.43019e-12	-0.178254	0.0260259	exposure	TRUE	reported	B7U5w4	NA	textfile
18703111	50000765	C	T	rs9617090	5.30029e-14	-0.128943	0.0171368	exposure	TRUE	reported	B7U5w4	NA	textfile
