# Supplementary material for: Causal linkage between type 2 diabetes mellitus and inflammatory bowel disease: an integrated Mendelian randomization study and bioinformatics analysis
Source: Front Endocrinol (Lausanne). 2024 Jan 19;15:1275699. doi: 10.3389/fendo.2024.1275699 (PMC10836595; doi:10.3389/fendo.2024.1275699)
Supplement: Supplementary Table 4 — SNPs employed with UC as exposure factor. [file Table_4.xlsx]

## Sheet: Supplementary Table 4
	pos.exposure	other_allele.exposure	effect_allele.exposure	SNP	pval.exposure	beta.exposure	se.exposure	exposure	mr_keep.exposure	pval_origin.exposure	id.exposure	eaf.exposure	data_source.exposure
58710	8075956	G	A	rs12736494	3.17439e-09	-0.137666	0.0232453	exposure	TRUE	reported	G807yU	NA	textfile
141385	19809119	G	A	rs10799837	4.22289e-09	-0.118751	0.0202122	exposure	TRUE	reported	G807yU	NA	textfile
141698	19845021	T	G	rs10737481	9.78363e-19	0.177217	0.0200527	exposure	TRUE	reported	G807yU	NA	textfile
436010	67240275	G	A	rs11209026	1.03992e-12	-0.382291	0.0536539	exposure	TRUE	reported	G807yU	NA	textfile
880058	161500252	T	C	rs7551957	9.0803e-15	-0.15757	0.0203277	exposure	TRUE	reported	G807yU	NA	textfile
1138973	200905967	T	C	rs12132298	8.76133e-10	-0.154833	0.0252563	exposure	TRUE	reported	G807yU	NA	textfile
1176575	206769068	C	T	rs3024495	5.91289e-24	0.262195	0.025977	exposure	TRUE	reported	G807yU	NA	textfile
2777724	198716790	T	G	rs1878668	5.89834e-09	0.119883	0.0205999	exposure	TRUE	reported	G807yU	NA	textfile
2778679	198891622	G	A	rs13024106	9.68835e-09	-0.115902	0.0202057	exposure	TRUE	reported	G807yU	NA	textfile
3061072	240628909	C	T	rs34236350	1.29211e-15	0.17698	0.0221354	exposure	TRUE	reported	G807yU	NA	textfile
3429459	49684099	G	A	rs3197999	8.49767e-20	0.184657	0.0202772	exposure	TRUE	reported	G807yU	NA	textfile
6652757	132477658	T	C	rs13165038	1.61458e-09	-0.133349	0.0221051	exposure	TRUE	reported	G807yU	NA	textfile
7204773	30097375	A	G	rs1156534	1.13423e-13	-0.17401	0.0234381	exposure	TRUE	reported	G807yU	NA	textfile
7231236	32265199	C	G	rs188302747	7.22104e-11	0.464087	0.0712228	exposure	TRUE	reported	G807yU	NA	textfile
7237233	32625390	C	T	rs4587163	1.09496e-30	-0.264094	0.0229326	exposure	TRUE	reported	G807yU	NA	textfile
7251422	33666163	G	A	rs1570759	3.08873e-08	-0.11597	0.0209471	exposure	TRUE	reported	G807yU	NA	textfile
8234517	4869839	T	C	rs12536069	3.99577e-11	0.245799	0.0372184	exposure	TRUE	reported	G807yU	NA	textfile
8238666	5301033	T	C	rs10807943	1.31401e-16	-0.313535	0.0379018	exposure	TRUE	reported	G807yU	NA	textfile
8239936	5433979	G	C	rs181316459	4.45554e-50	0.597776	0.0401735	exposure	TRUE	reported	G807yU	NA	textfile
8243252	5804237	C	A	rs142695953	1.03753e-14	0.19257	0.0248973	exposure	TRUE	reported	G807yU	NA	textfile
8938926	107847785	C	A	rs6967335	1.70373e-14	-0.15636	0.0203828	exposure	TRUE	reported	G807yU	NA	textfile
9069014	128922593	G	A	rs4731531	2.08939e-08	0.113057	0.0201729	exposure	TRUE	reported	G807yU	NA	textfile
10368591	5082333	A	G	rs7865719	1.0076e-09	0.123757	0.0202607	exposure	TRUE	reported	G807yU	NA	textfile
10978797	114804160	A	G	rs4263839	3.29868e-08	0.12357	0.0223664	exposure	TRUE	reported	G807yU	NA	textfile
11584369	62685804	A	G	rs10761659	2.59346e-08	0.111962	0.0201122	exposure	TRUE	reported	G807yU	NA	textfile
11832294	99523573	C	A	rs10748781	5.60402e-14	-0.156268	0.0207885	exposure	TRUE	reported	G807yU	NA	textfile
12588448	76591029	G	A	rs7930763	3.30141e-11	0.133479	0.0201251	exposure	TRUE	reported	G807yU	NA	textfile
15166790	106012377	T	G	rs56086041	6.84305e-10	-0.179266	0.0290559	exposure	TRUE	reported	G807yU	NA	textfile
16546212	39784555	C	T	rs11658993	1.834e-11	0.135307	0.020139	exposure	TRUE	reported	G807yU	NA	textfile
18052246	44436388	A	C	rs6017342	2.13747e-13	0.149349	0.0203476	exposure	TRUE	reported	G807yU	NA	textfile
18192775	63572597	C	T	rs6089926	2.5675e-10	-0.162641	0.0257227	exposure	TRUE	reported	G807yU	NA	textfile
18390465	39093586	G	T	rs4817986	3.85478e-11	-0.157861	0.0238839	exposure	TRUE	reported	G807yU	NA	textfile
18619420	39274849	A	G	rs9607629	2.36456e-10	-0.203038	0.0320473	exposure	TRUE	reported	G807yU	NA	textfile
18703103	50000765	C	T	rs9617090	6.60389e-15	-0.163851	0.0210285	exposure	TRUE	reported	G807yU	NA	textfile
