# Supplementary material for: Causal linkage between type 2 diabetes mellitus and inflammatory bowel disease: an integrated Mendelian randomization study and bioinformatics analysis
Source: Front Endocrinol (Lausanne). 2024 Jan 19;15:1275699. doi: 10.3389/fendo.2024.1275699 (PMC10836595; doi:10.3389/fendo.2024.1275699)
Supplement: Supplementary Table 5 — SNPs employed with CD as exposure factor. [file Table_5.xlsx]

## Sheet: Supplementary Table 5
	pos.exposure	other_allele.exposure	effect_allele.exposure	SNP	pval.exposure	beta.exposure	se.exposure	exposure	mr_keep.exposure	pval_origin.exposure	id.exposure	eaf.exposure	data_source.exposure
435775	67205233	G	A	rs2902440	1.75833e-11	-0.214049	0.0318299	exposure	TRUE	reported	MUFJcO	NA	textfile
6056185	40438369	A	G	rs4631223	3.06133e-10	0.202164	0.0321118	exposure	TRUE	reported	MUFJcO	NA	textfile
7201036	29865476	C	A	rs2734975	3.10377e-09	0.185841	0.0313602	exposure	TRUE	reported	MUFJcO	NA	textfile
7235361	32592921	T	G	rs9270559	9.181e-09	0.181164	0.0315331	exposure	TRUE	reported	MUFJcO	NA	textfile
8237074	5155813	C	G	rs34616999	1.2378e-08	0.182484	0.032046	exposure	TRUE	reported	MUFJcO	NA	textfile
8238559	5301033	T	C	rs10807943	1.69367e-10	-0.372907	0.0583869	exposure	TRUE	reported	MUFJcO	NA	textfile
8239829	5433979	G	C	rs181316459	3.85123e-21	0.598315	0.0634037	exposure	TRUE	reported	MUFJcO	NA	textfile
10978670	114804733	C	T	rs4979462	1.34983e-10	0.330675	0.0514955	exposure	TRUE	reported	MUFJcO	NA	textfile
11404693	35035691	C	T	rs7079205	4.05247e-08	0.176571	0.0321707	exposure	TRUE	reported	MUFJcO	NA	textfile
11832273	99538694	T	C	rs1332099	4.84652e-08	-0.171554	0.0314383	exposure	TRUE	reported	MUFJcO	NA	textfile
