# Supplementary material for: Causal linkage between type 2 diabetes mellitus and inflammatory bowel disease: an integrated Mendelian randomization study and bioinformatics analysis
Source: Front Endocrinol (Lausanne). 2024 Jan 19;15:1275699. doi: 10.3389/fendo.2024.1275699 (PMC10836595; doi:10.3389/fendo.2024.1275699)
Supplement: Supplementary Table 6 — F statistic of SNPs employed in MR analysis. [file Table_6.xlsx]

## Sheet: Sheet1
exposure	outcome	SNP	beta	SE	F
T2DM	CRC	rs1127215	-0.0491	0.0065	57.0606
		rs10146997	0.0408	0.0036	128.444
		rs10244051	0.0508	0.0029	306.854
		rs1034785	-0.0453	0.0036	158.34
		rs1046317	0.0587	0.0032	336.493
		rs1051447	-0.0208	0.003	48.0711
		rs10516496	-0.0346	0.0036	92.3735
		rs10830963	0.0791	0.0034	541.247
		rs10841880	-0.0385	0.0043	80.165
		rs10842994	-0.0644	0.0039	272.673
		rs10882101	-0.0828	0.0035	559.66
		rs10893828	-0.0355	0.0043	68.1585
		rs10932228	-0.0329	0.0035	88.36
		rs10938397	0.0281	0.0031	82.1655
		rs10974438	0.0428	0.0035	149.538
		rs11063029	0.0708	0.0074	91.5383
		rs11063069	0.0513	0.0037	192.234
		rs11085824	-0.0294	0.0032	84.4102
		rs11227217	0.0463	0.0042	121.524
		rs112451628	0.0517	0.0074	48.811
		rs11257655	0.0733	0.0041	319.625
		rs113135335	-0.0516	0.0058	79.1486
		rs11680058	0.0581	0.0104	31.2094
		rs11688682	-0.0446	0.0042	112.764
		rs11759026	0.054	0.0041	173.468
		rs12140153	-0.0645	0.0113	32.5809
		rs12602912	0.0403	0.0037	118.633
		rs1260326	-0.0644	0.0066	95.2103
		rs12910992	-0.0492	0.0037	176.818
		rs12970134	0.0398	0.0035	129.309
		rs13022337	-0.0519	0.0088	34.7832
		rs13133548	0.03	0.003	100
		rs13257021	-0.0465	0.0037	157.944
		rs13266634	-0.0764	0.0029	694.05
		rs13389219	-0.0559	0.003	347.201
		rs1359790	-0.0631	0.0034	344.43
		rs141521721	0.1212	0.0214	32.0758
		rs145678014	-0.1048	0.0163	41.3378
		rs1493694	0.08	0.0102	61.5148
		rs1496653	-0.0592	0.004	219.04
		rs1561927	-0.0337	0.0037	82.9576
		rs1563575	0.0413	0.0038	118.123
		rs1635852	-0.0752	0.003	628.338
		rs17036326	-0.0951	0.0052	334.468
		rs1716407	0.0367	0.0034	116.513
		rs17168486	0.0581	0.0043	182.564
		rs17250977	0.1178	0.0178	43.7976
		rs174535	-0.0233	0.0032	53.0166
		rs17791513	-0.0785	0.0069	129.432
		rs1800905	0.0329	0.0037	79.0657
		rs1800961	0.1602	0.0175	83.8009
		rs199607859	-0.0565	0.01	31.9225
		rs2072948	0.0275	0.0031	78.6941
		rs2112347	-0.0403	0.0031	169
		rs2171384	-0.0316	0.0035	81.5151
		rs2237895	0.0728	0.0033	486.67
		rs2258238	0.0792	0.0056	200.02
		rs2283220	-0.0298	0.0039	58.3853
		rs2305293	0.0369	0.0068	29.4466
		rs2336725	0.0247	0.003	67.7878
		rs2383208	-0.1138	0.0041	770.401
		rs243021	0.0475	0.003	250.694
		rs2515613	0.0305	0.0035	75.9388
		rs2796441	-0.0588	0.0034	299.087
		rs2820441	0.0556	0.0069	64.9309
		rs28265	-0.0668	0.0052	165.024
		rs28642252	0.0513	0.0044	135.934
		rs2877716	0.0661	0.0035	356.67
		rs2925979	-0.0486	0.0033	216.893
		rs2972146	0.0642	0.0031	428.891
		rs307658	-0.0237	0.0027	77.0494
		rs3094515	0.0337	0.0042	64.3815
		rs3130501	0.0465	0.0035	176.51
		rs320369	0.0372	0.0068	29.9273
		rs3204953	-0.03	0.004	56.25
		rs329122	0.034	0.0034	100
		rs340874	-0.0678	0.0065	108.801
		rs34715063	0.0496	0.0052	90.9822
		rs348330	-0.0492	0.0067	53.9238
		rs35202025	-0.0575	0.0094	37.4179
		rs35720761	-0.0625	0.0051	150.183
		rs35983699	0.0591	0.0068	75.5365
		rs36046591	0.0917	0.0066	193.042
		rs36138276	-0.0351	0.0038	85.3193
		rs3763978	0.0301	0.0027	124.281
		rs3764002	-0.032	0.003	113.778
		rs3774723	-0.0474	0.0047	101.709
		rs3814880	0.0227	0.0033	47.3177
		rs3887925	0.0452	0.0033	187.607
		rs3959569	0.0203	0.0035	33.64
		rs4272229	-0.0411	0.0035	137.895
		rs4301897	-0.0481	0.0056	73.7758
		rs4457053	-0.0473	0.0032	218.485
		rs45494991	-0.039	0.0063	38.322
		rs459193	0.0559	0.0035	255.087
		rs46522	0.0368	0.0031	140.92
		rs4660293	0.0584	0.0035	278.413
		rs4731702	-0.0412	0.003	188.604
		rs474845	-0.0381	0.0048	63.0039
		rs4804833	-0.0459	0.0043	113.943
		rs4865436	0.0406	0.0044	85.1426
		rs4865796	0.0442	0.0036	150.744
		rs488166	-0.0477	0.0046	107.528
		rs490689	0.0543	0.008	46.0702
		rs4929965	-0.0488	0.0039	156.571
		rs4977218	-0.0363	0.0037	96.252
		rs506823	-0.0303	0.0034	79.4196
		rs516946	0.0586	0.0033	315.331
		rs5398	-0.0424	0.0032	175.562
		rs55653563	-0.0368	0.0039	89.0362
		rs55834942	-0.0393	0.0041	91.8792
		rs55857387	-0.057	0.0053	115.664
		rs56187241	0.1014	0.0157	41.7135
		rs58542926	0.0697	0.0051	186.778
		rs59464125	0.0301	0.0036	69.9082
		rs6087557	0.0339	0.0035	93.8131
		rs61330787	-0.1129	0.0202	31.2381
		rs62107261	0.1019	0.0161	40.0587
		rs6458354	-0.0436	0.0037	138.858
		rs676457	0.0401	0.0036	124.075
		rs6769511	0.0928	0.0032	841
		rs6795735	-0.043	0.0031	192.404
		rs6813195	-0.0453	0.0034	177.516
		rs6905288	0.0302	0.0032	89.0664
		rs7074440	0.2386	0.0037	4158.51
		rs7109575	-0.0818	0.0046	316.221
		rs7139676	-0.0387	0.0041	89.0952
		rs7172432	-0.0387	0.003	166.41
		rs7178572	0.0539	0.0036	224.167
		rs724016	-0.0241	0.003	64.5344
		rs72802358	-0.0869	0.0056	240.804
		rs72906810	-0.0619	0.0062	99.6777
		rs735949	-0.0545	0.0048	128.917
		rs7501939	-0.0589	0.0031	361
		rs752579	-0.0356	0.0034	109.633
		rs757110	-0.0487	0.0028	302.511
		rs7587849	0.0343	0.0043	63.6284
		rs769449	-0.0574	0.0047	149.152
		rs7756992	0.1093	0.0033	1097.01
		rs77655131	0.0484	0.0054	80.3347
		rs78058190	0.0711	0.0082	75.1816
		rs78569745	-0.0988	0.0165	35.8547
		rs7931302	-0.0291	0.0037	61.8561
		rs80073370	-0.0603	0.0065	86.0613
		rs8071043	0.047	0.0037	161.359
		rs8108269	0.0553	0.0033	280.816
		rs878521	0.0462	0.0039	140.331
		rs9275152	0.0807	0.0058	193.594
		rs9379084	-0.0622	0.0046	182.837
		rs963740	-0.037	0.0037	100
		rs9939609	0.0771	0.0031	618.565
		rs9966842	0.0418	0.0036	134.818
		rs9987289	-0.0495	0.0052	90.6158
T2DM	IBD	rs10146997	0.0408	0.0036	128.444
		rs10244051	0.0508	0.0029	306.854
		rs1034785	-0.0453	0.0036	158.34
		rs1046317	0.0587	0.0032	336.493
		rs1051447	-0.0208	0.003	48.0711
		rs10516496	-0.0346	0.0036	92.3735
		rs10842994	-0.0644	0.0039	272.673
		rs10882101	-0.0828	0.0035	559.66
		rs10932228	-0.0329	0.0035	88.36
		rs10938397	0.0281	0.0031	82.1655
		rs10974438	0.0428	0.0035	149.538
		rs11063029	0.0708	0.0074	91.5383
		rs11063069	0.0513	0.0037	192.234
		rs11085824	-0.0294	0.0032	84.4102
		rs11227217	0.0463	0.0042	121.524
		rs112451628	0.0517	0.0074	48.811
		rs11257655	0.0733	0.0041	319.625
		rs1127215	-0.0491	0.0065	57.0606
		rs11680058	0.0581	0.0104	31.2094
		rs11759026	0.054	0.0041	173.468
		rs12140153	-0.0645	0.0113	32.5809
		rs12602912	0.0403	0.0037	118.633
		rs1260326	-0.0644	0.0066	95.2103
		rs12910992	-0.0492	0.0037	176.818
		rs12970134	0.0398	0.0035	129.309
		rs13022337	-0.0519	0.0088	34.7832
		rs13133548	0.03	0.003	100
		rs13257021	-0.0465	0.0037	157.944
		rs13266634	-0.0764	0.0029	694.05
		rs13389219	-0.0559	0.003	347.201
		rs1359790	-0.0631	0.0034	344.43
		rs141521721	0.1212	0.0214	32.0758
		rs145678014	-0.1048	0.0163	41.3378
		rs1493694	0.08	0.0102	61.5148
		rs1496653	-0.0592	0.004	219.04
		rs1561927	-0.0337	0.0037	82.9576
		rs1563575	0.0413	0.0038	118.123
		rs1635852	-0.0752	0.003	628.338
		rs17036326	-0.0951	0.0052	334.468
		rs1716407	0.0367	0.0034	116.513
		rs17168486	0.0581	0.0043	182.564
		rs17250977	0.1178	0.0178	43.7976
		rs17791513	-0.0785	0.0069	129.432
		rs1800905	0.0329	0.0037	79.0657
		rs1800961	0.1602	0.0175	83.8009
		rs2072948	0.0275	0.0031	78.6941
		rs2112347	-0.0403	0.0031	169
		rs2171384	-0.0316	0.0035	81.5151
		rs2237895	0.0728	0.0033	486.67
		rs2283220	-0.0298	0.0039	58.3853
		rs2305293	0.0369	0.0068	29.4466
		rs2336725	0.0247	0.003	67.7878
		rs2383208	-0.1138	0.0041	770.401
		rs243021	0.0475	0.003	250.694
		rs2515613	0.0305	0.0035	75.9388
		rs2796441	-0.0588	0.0034	299.087
		rs2820441	0.0556	0.0069	64.9309
		rs28642252	0.0513	0.0044	135.934
		rs2877716	0.0661	0.0035	356.67
		rs2925979	-0.0486	0.0033	216.893
		rs2972146	0.0642	0.0031	428.891
		rs307658	-0.0237	0.0027	77.0494
		rs3094515	0.0337	0.0042	64.3815
		rs320369	0.0372	0.0068	29.9273
		rs3204953	-0.03	0.004	56.25
		rs329122	0.034	0.0034	100
		rs340874	-0.0678	0.0065	108.801
		rs34715063	0.0496	0.0052	90.9822
		rs348330	-0.0492	0.0067	53.9238
		rs35202025	-0.0575	0.0094	37.4179
		rs35720761	-0.0625	0.0051	150.183
		rs35983699	0.0591	0.0068	75.5365
		rs36046591	0.0917	0.0066	193.042
		rs3764002	-0.032	0.003	113.778
		rs3774723	-0.0474	0.0047	101.709
		rs3814880	0.0227	0.0033	47.3177
		rs3887925	0.0452	0.0033	187.607
		rs4272229	-0.0411	0.0035	137.895
		rs4301897	-0.0481	0.0056	73.7758
		rs4457053	-0.0473	0.0032	218.485
		rs45494991	-0.039	0.0063	38.322
		rs459193	0.0559	0.0035	255.087
		rs4660293	0.0584	0.0035	278.413
		rs4731702	-0.0412	0.003	188.604
		rs474845	-0.0381	0.0048	63.0039
		rs4804833	-0.0459	0.0043	113.943
		rs4865796	0.0442	0.0036	150.744
		rs490689	0.0543	0.008	46.0702
		rs4929965	-0.0488	0.0039	156.571
		rs506823	-0.0303	0.0034	79.4196
		rs516946	0.0586	0.0033	315.331
		rs5398	-0.0424	0.0032	175.562
		rs55653563	-0.0368	0.0039	89.0362
		rs55834942	-0.0393	0.0041	91.8792
		rs55857387	-0.057	0.0053	115.664
		rs56187241	0.1014	0.0157	41.7135
		rs58542926	0.0697	0.0051	186.778
		rs59464125	0.0301	0.0036	69.9082
		rs6087557	0.0339	0.0035	93.8131
		rs62107261	0.1019	0.0161	40.0587
		rs6458354	-0.0436	0.0037	138.858
		rs6769511	0.0928	0.0032	841
		rs6795735	-0.043	0.0031	192.404
		rs6813195	-0.0453	0.0034	177.516
		rs6905288	0.0302	0.0032	89.0664
		rs7074440	0.2386	0.0037	4158.51
		rs7109575	-0.0818	0.0046	316.221
		rs7139676	-0.0387	0.0041	89.0952
		rs7172432	-0.0387	0.003	166.41
		rs7178572	0.0539	0.0036	224.167
		rs724016	-0.0241	0.003	64.5344
		rs72906810	-0.0619	0.0062	99.6777
		rs735949	-0.0545	0.0048	128.917
		rs7501939	-0.0589	0.0031	361
		rs752579	-0.0356	0.0034	109.633
		rs757110	-0.0487	0.0028	302.511
		rs7587849	0.0343	0.0043	63.6284
		rs76895963	-0.4826	0.0275	307.971
		rs769449	-0.0574	0.0047	149.152
		rs7756992	0.1093	0.0033	1097.01
		rs77655131	0.0484	0.0054	80.3347
		rs78058190	0.0711	0.0082	75.1816
		rs78569745	-0.0988	0.0165	35.8547
		rs7931302	-0.0291	0.0037	61.8561
		rs8071043	0.047	0.0037	161.359
		rs8108269	0.0553	0.0033	280.816
		rs878521	0.0462	0.0039	140.331
		rs9379084	-0.0622	0.0046	182.837
		rs9987289	-0.0495	0.0052	90.6158
T2DM	UC	rs10146997	0.0408	0.0036	128.444
		rs10244051	0.0508	0.0029	306.854
		rs1034785	-0.0453	0.0036	158.34
		rs1046317	0.0587	0.0032	336.493
		rs1051447	-0.0208	0.003	48.0711
		rs10516496	-0.0346	0.0036	92.3735
		rs10842994	-0.0644	0.0039	272.673
		rs10882101	-0.0828	0.0035	559.66
		rs10932228	-0.0329	0.0035	88.36
		rs10938397	0.0281	0.0031	82.1655
		rs10974438	0.0428	0.0035	149.538
		rs11063029	0.0708	0.0074	91.5383
		rs11063069	0.0513	0.0037	192.234
		rs11085824	-0.0294	0.0032	84.4102
		rs11227217	0.0463	0.0042	121.524
		rs112451628	0.0517	0.0074	48.811
		rs11257655	0.0733	0.0041	319.625
		rs1127215	-0.0491	0.0065	57.0606
		rs113135335	-0.0516	0.0058	79.1486
		rs11680058	0.0581	0.0104	31.2094
		rs11759026	0.054	0.0041	173.468
		rs12140153	-0.0645	0.0113	32.5809
		rs12602912	0.0403	0.0037	118.633
		rs1260326	-0.0644	0.0066	95.2103
		rs12910992	-0.0492	0.0037	176.818
		rs12970134	0.0398	0.0035	129.309
		rs13022337	-0.0519	0.0088	34.7832
		rs13133548	0.03	0.003	100
		rs13257021	-0.0465	0.0037	157.944
		rs13266634	-0.0764	0.0029	694.05
		rs13389219	-0.0559	0.003	347.201
		rs1359790	-0.0631	0.0034	344.43
		rs141521721	0.1212	0.0214	32.0758
		rs145678014	-0.1048	0.0163	41.3378
		rs1493694	0.08	0.0102	61.5148
		rs1496653	-0.0592	0.004	219.04
		rs1561927	-0.0337	0.0037	82.9576
		rs1563575	0.0413	0.0038	118.123
		rs1635852	-0.0752	0.003	628.338
		rs17036326	-0.0951	0.0052	334.468
		rs1716407	0.0367	0.0034	116.513
		rs17168486	0.0581	0.0043	182.564
		rs17250977	0.1178	0.0178	43.7976
		rs17791513	-0.0785	0.0069	129.432
		rs1800905	0.0329	0.0037	79.0657
		rs1800961	0.1602	0.0175	83.8009
		rs2072948	0.0275	0.0031	78.6941
		rs2112347	-0.0403	0.0031	169
		rs2171384	-0.0316	0.0035	81.5151
		rs2237895	0.0728	0.0033	486.67
		rs2283220	-0.0298	0.0039	58.3853
		rs2305293	0.0369	0.0068	29.4466
		rs2336725	0.0247	0.003	67.7878
		rs2383208	-0.1138	0.0041	770.401
		rs243021	0.0475	0.003	250.694
		rs2515613	0.0305	0.0035	75.9388
		rs2796441	-0.0588	0.0034	299.087
		rs2820441	0.0556	0.0069	64.9309
		rs28642252	0.0513	0.0044	135.934
		rs2877716	0.0661	0.0035	356.67
		rs2925979	-0.0486	0.0033	216.893
		rs2972146	0.0642	0.0031	428.891
		rs307658	-0.0237	0.0027	77.0494
		rs3094515	0.0337	0.0042	64.3815
		rs320369	0.0372	0.0068	29.9273
		rs3204953	-0.03	0.004	56.25
		rs329122	0.034	0.0034	100
		rs340874	-0.0678	0.0065	108.801
		rs34715063	0.0496	0.0052	90.9822
		rs348330	-0.0492	0.0067	53.9238
		rs35202025	-0.0575	0.0094	37.4179
		rs35720761	-0.0625	0.0051	150.183
		rs35983699	0.0591	0.0068	75.5365
		rs36046591	0.0917	0.0066	193.042
		rs3764002	-0.032	0.003	113.778
		rs3774723	-0.0474	0.0047	101.709
		rs3814880	0.0227	0.0033	47.3177
		rs3887925	0.0452	0.0033	187.607
		rs4272229	-0.0411	0.0035	137.895
		rs4301897	-0.0481	0.0056	73.7758
		rs4457053	-0.0473	0.0032	218.485
		rs45494991	-0.039	0.0063	38.322
		rs459193	0.0559	0.0035	255.087
		rs46522	0.0368	0.0031	140.92
		rs4660293	0.0584	0.0035	278.413
		rs4731702	-0.0412	0.003	188.604
		rs474845	-0.0381	0.0048	63.0039
		rs4804833	-0.0459	0.0043	113.943
		rs4865796	0.0442	0.0036	150.744
		rs490689	0.0543	0.008	46.0702
		rs4929965	-0.0488	0.0039	156.571
		rs506823	-0.0303	0.0034	79.4196
		rs516946	0.0586	0.0033	315.331
		rs5398	-0.0424	0.0032	175.562
		rs55653563	-0.0368	0.0039	89.0362
		rs55834942	-0.0393	0.0041	91.8792
		rs55857387	-0.057	0.0053	115.664
		rs56187241	0.1014	0.0157	41.7135
		rs58542926	0.0697	0.0051	186.778
		rs59464125	0.0301	0.0036	69.9082
		rs6087557	0.0339	0.0035	93.8131
		rs62107261	0.1019	0.0161	40.0587
		rs6458354	-0.0436	0.0037	138.858
		rs6769511	0.0928	0.0032	841
		rs6795735	-0.043	0.0031	192.404
		rs6813195	-0.0453	0.0034	177.516
		rs6905288	0.0302	0.0032	89.0664
		rs7074440	0.2386	0.0037	4158.51
		rs7109575	-0.0818	0.0046	316.221
		rs7139676	-0.0387	0.0041	89.0952
		rs7172432	-0.0387	0.003	166.41
		rs7178572	0.0539	0.0036	224.167
		rs724016	-0.0241	0.003	64.5344
		rs72906810	-0.0619	0.0062	99.6777
		rs735949	-0.0545	0.0048	128.917
		rs7501939	-0.0589	0.0031	361
		rs752579	-0.0356	0.0034	109.633
		rs757110	-0.0487	0.0028	302.511
		rs7587849	0.0343	0.0043	63.6284
		rs76895963	-0.4826	0.0275	307.971
		rs769449	-0.0574	0.0047	149.152
		rs7756992	0.1093	0.0033	1097.01
		rs77655131	0.0484	0.0054	80.3347
		rs78058190	0.0711	0.0082	75.1816
		rs78569745	-0.0988	0.0165	35.8547
		rs7931302	-0.0291	0.0037	61.8561
		rs8071043	0.047	0.0037	161.359
		rs8108269	0.0553	0.0033	280.816
		rs878521	0.0462	0.0039	140.331
		rs9379084	-0.0622	0.0046	182.837
		rs9987289	-0.0495	0.0052	90.6158
T2DM	CD	rs10146997	0.0408	0.0036	128.444
		rs10244051	0.0508	0.0029	306.854
		rs1034785	-0.0453	0.0036	158.34
		rs1046317	0.0587	0.0032	336.493
		rs1051447	-0.0208	0.003	48.0711
		rs10516496	-0.0346	0.0036	92.3735
		rs10842994	-0.0644	0.0039	272.673
		rs10882101	-0.0828	0.0035	559.66
		rs10932228	-0.0329	0.0035	88.36
		rs10938397	0.0281	0.0031	82.1655
		rs10974438	0.0428	0.0035	149.538
		rs11063029	0.0708	0.0074	91.5383
		rs11063069	0.0513	0.0037	192.234
		rs11085824	-0.0294	0.0032	84.4102
		rs11227217	0.0463	0.0042	121.524
		rs112451628	0.0517	0.0074	48.811
		rs11257655	0.0733	0.0041	319.625
		rs1127215	-0.0491	0.0065	57.0606
		rs113135335	-0.0516	0.0058	79.1486
		rs11680058	0.0581	0.0104	31.2094
		rs11759026	0.054	0.0041	173.468
		rs12140153	-0.0645	0.0113	32.5809
		rs12602912	0.0403	0.0037	118.633
		rs1260326	-0.0644	0.0066	95.2103
		rs12910992	-0.0492	0.0037	176.818
		rs12970134	0.0398	0.0035	129.309
		rs13022337	-0.0519	0.0088	34.7832
		rs13133548	0.03	0.003	100
		rs13257021	-0.0465	0.0037	157.944
		rs13266634	-0.0764	0.0029	694.05
		rs13389219	-0.0559	0.003	347.201
		rs1359790	-0.0631	0.0034	344.43
		rs141521721	0.1212	0.0214	32.0758
		rs145678014	-0.1048	0.0163	41.3378
		rs1493694	0.08	0.0102	61.5148
		rs1496653	-0.0592	0.004	219.04
		rs1561927	-0.0337	0.0037	82.9576
		rs1563575	0.0413	0.0038	118.123
		rs1635852	-0.0752	0.003	628.338
		rs17036326	-0.0951	0.0052	334.468
		rs1716407	0.0367	0.0034	116.513
		rs17168486	0.0581	0.0043	182.564
		rs17250977	0.1178	0.0178	43.7976
		rs174535	-0.0233	0.0032	53.0166
		rs17791513	-0.0785	0.0069	129.432
		rs1800905	0.0329	0.0037	79.0657
		rs1800961	0.1602	0.0175	83.8009
		rs2072948	0.0275	0.0031	78.6941
		rs2112347	-0.0403	0.0031	169
		rs2171384	-0.0316	0.0035	81.5151
		rs2237895	0.0728	0.0033	486.67
		rs2283220	-0.0298	0.0039	58.3853
		rs2305293	0.0369	0.0068	29.4466
		rs2336725	0.0247	0.003	67.7878
		rs2383208	-0.1138	0.0041	770.401
		rs243021	0.0475	0.003	250.694
		rs2515613	0.0305	0.0035	75.9388
		rs2796441	-0.0588	0.0034	299.087
		rs2820441	0.0556	0.0069	64.9309
		rs28642252	0.0513	0.0044	135.934
		rs2877716	0.0661	0.0035	356.67
		rs2925979	-0.0486	0.0033	216.893
		rs2972146	0.0642	0.0031	428.891
		rs307658	-0.0237	0.0027	77.0494
		rs3094515	0.0337	0.0042	64.3815
		rs3130501	0.0465	0.0035	176.51
		rs320369	0.0372	0.0068	29.9273
		rs3204953	-0.03	0.004	56.25
		rs329122	0.034	0.0034	100
		rs340874	-0.0678	0.0065	108.801
		rs34715063	0.0496	0.0052	90.9822
		rs348330	-0.0492	0.0067	53.9238
		rs35202025	-0.0575	0.0094	37.4179
		rs35720761	-0.0625	0.0051	150.183
		rs35983699	0.0591	0.0068	75.5365
		rs36046591	0.0917	0.0066	193.042
		rs36138276	-0.0351	0.0038	85.3193
		rs3764002	-0.032	0.003	113.778
		rs3774723	-0.0474	0.0047	101.709
		rs3814880	0.0227	0.0033	47.3177
		rs3887925	0.0452	0.0033	187.607
		rs4272229	-0.0411	0.0035	137.895
		rs4301897	-0.0481	0.0056	73.7758
		rs4457053	-0.0473	0.0032	218.485
		rs45494991	-0.039	0.0063	38.322
		rs459193	0.0559	0.0035	255.087
		rs46522	0.0368	0.0031	140.92
		rs4660293	0.0584	0.0035	278.413
		rs4731702	-0.0412	0.003	188.604
		rs474845	-0.0381	0.0048	63.0039
		rs4804833	-0.0459	0.0043	113.943
		rs4865796	0.0442	0.0036	150.744
		rs490689	0.0543	0.008	46.0702
		rs4929965	-0.0488	0.0039	156.571
		rs506823	-0.0303	0.0034	79.4196
		rs516946	0.0586	0.0033	315.331
		rs5398	-0.0424	0.0032	175.562
		rs55834942	-0.0393	0.0041	91.8792
		rs55857387	-0.057	0.0053	115.664
		rs56187241	0.1014	0.0157	41.7135
		rs58542926	0.0697	0.0051	186.778
		rs59464125	0.0301	0.0036	69.9082
		rs6087557	0.0339	0.0035	93.8131
		rs62107261	0.1019	0.0161	40.0587
		rs6458354	-0.0436	0.0037	138.858
		rs6769511	0.0928	0.0032	841
		rs6795735	-0.043	0.0031	192.404
		rs6813195	-0.0453	0.0034	177.516
		rs6905288	0.0302	0.0032	89.0664
		rs7074440	0.2386	0.0037	4158.51
		rs7109575	-0.0818	0.0046	316.221
		rs7139676	-0.0387	0.0041	89.0952
		rs7172432	-0.0387	0.003	166.41
		rs7178572	0.0539	0.0036	224.167
		rs724016	-0.0241	0.003	64.5344
		rs72906810	-0.0619	0.0062	99.6777
		rs735949	-0.0545	0.0048	128.917
		rs7501939	-0.0589	0.0031	361
		rs752579	-0.0356	0.0034	109.633
		rs757110	-0.0487	0.0028	302.511
		rs7587849	0.0343	0.0043	63.6284
		rs76895963	-0.4826	0.0275	307.971
		rs769449	-0.0574	0.0047	149.152
		rs7756992	0.1093	0.0033	1097.01
		rs77655131	0.0484	0.0054	80.3347
		rs78058190	0.0711	0.0082	75.1816
		rs78569745	-0.0988	0.0165	35.8547
		rs7931302	-0.0291	0.0037	61.8561
		rs8071043	0.047	0.0037	161.359
		rs8108269	0.0553	0.0033	280.816
		rs878521	0.0462	0.0039	140.331
		rs9379084	-0.0622	0.0046	182.837
		rs9987289	-0.0495	0.0052	90.6158
CRC	T2DM	rs10159108	0.0663466	0.0119507	30.8213
		rs12078075	-0.0714218	0.0127145	31.5546
		rs12135286	0.00203311	0.000354166	32.954
		rs12140529	0.083738	0.00897078	87.1334
		rs12143541	0.0824616	0.010238	64.8744
		rs12751610	-0.0587908	0.00984691	35.6467
		rs2651244	-0.0440763	0.00750649	34.4776
		rs2802563	0.648162	0.115062	31.7324
		rs4916282	-0.0405735	0.00742046	29.8967
		rs61776719	-0.0581575	0.0076301	58.0966
		rs8179460	-0.0771184	0.00743905	107.468
IBD	T2DM	rs10737481	0.144709	0.0163872	77.9797
		rs11590283	-0.102284	0.0183075	31.2146
		rs12132298	-0.162805	0.0206508	62.1529
		rs12755372	-0.117369	0.0193305	36.8655
		rs3024505	0.233901	0.0213767	119.724
		rs7551957	-0.141423	0.0165966	72.6109
		rs9988642	-0.459693	0.0446934	105.791
UC	T2DM	rs10737481	0.177217	0.0200527	78.1025
		rs10799837	-0.118751	0.0202122	34.5181
		rs11209026	-0.382291	0.0536539	50.7675
		rs12132298	-0.154833	0.0252563	37.5827
		rs12736494	-0.137666	0.0232453	35.0738
		rs3024495	0.262195	0.025977	101.876
		rs7551957	-0.15757	0.0203277	60.0856
CD	T2DM	rs2902440	-0.214049	0.0318299	45.2226
