# Supplementary material for: Causal linkage between type 2 diabetes mellitus and inflammatory bowel disease: an integrated Mendelian randomization study and bioinformatics analysis
Source: Front Endocrinol (Lausanne). 2024 Jan 19;15:1275699. doi: 10.3389/fendo.2024.1275699 (PMC10836595; doi:10.3389/fendo.2024.1275699)
Supplement: Supplementary Table 7 — MR results of MR Egger, Weighted median, Simple mode, and Weighted mode. [file Table_7.xlsx]

## Sheet: Sheet1
Exposure	Outcome	Method	nSNP	β	SE	OR(95%CI)	Pval
T2DM	CRC	MR Egger	153	0.000196011	0.00126776	1.000(0.998~1.003)	0.877333
		Weighted median	153	0.000840466	0.00092176	1.001(0.999~1.003)	0.361871
		Inverse variance weighted	153	0.000503273	0.000564569	1.001(0.999~1.002)	0.372699
		Simple mode	153	0.000268112	0.00167938	1.000(0.997~1.004)	0.873369
		Weighted mode	153	0.000647973	0.00116845	1.001(0.998~1.003)	0.580011
T2DM	IBD	MR Egger	129	-0.125916	0.079607	0.882(0.754~1.031)	0.116199
		Weighted median	129	-0.0756373	0.0527603	0.927(0.836~1.028)	0.151686
		Inverse variance weighted	129	-0.119793	0.0388092	0.887(0.822~0.957)	0.00202375
		Simple mode	129	0.0596891	0.130353	1.062(0.822~1.371)	0.647798
		Weighted mode	129	-0.0514974	0.0611662	0.950(0.842~1.071)	0.4014
T2DM	UC	MR Egger	131	-0.111082	0.0909912	0.895(0.749~1.070)	0.22439
		Weighted median	131	-0.0327252	0.0582255	0.968(0.863~1.085)	0.574088
		Inverse variance weighted	131	-0.125995	0.0442485	0.882(0.808~0.961)	0.0044072
		Simple mode	131	-0.0575074	0.143832	0.944(0.712~1.252)	0.689943
		Weighted mode	131	-0.0184622	0.0658661	0.982(0.863~1.117)	0.779694
T2DM	CD	MR Egger	133	-0.0690447	0.129649	0.933(0.724~1.203)	0.595248
		Weighted median	133	-0.00772509	0.101717	0.992(0.813~1.211)	0.939461
		Inverse variance weighted	133	-0.108379	0.0632536	0.897(0.793~1.016)	0.0866385
		Simple mode	133	0.0429632	0.218041	1.044(0.681~1.601)	0.844098
		Weighted mode	133	-0.021025	0.108949	0.979(0.791~1.212)	0.847272
CRC	T2DM	MR Egger	10	-0.20893	0.178834	0.811(0.572~1.152)	0.276325
		Weighted median	10	0.0295168	0.0642321	1.030(0.908~1.168)	0.645851
		Inverse variance weighted	10	-0.0460695	0.0669753	0.955(0.837~1.089)	0.491542
		Simple mode	10	0.090859	0.0821248	1.095(0.932~1.286)	0.297268
		Weighted mode	10	0.0715933	0.0851264	1.074(0.909~1.269)	0.422117
IBD	T2DM	MR Egger	7	-0.00934743	0.0600179	0.991(0.881~1.114)	0.882327
		Weighted median	7	-0.0129981	0.0202223	0.987(0.949~1.027)	0.520378
		Inverse variance weighted	7	2.38334e-05	0.0232957	1.000(0.955~1.047)	0.999184
		Simple mode	7	-0.0211706	0.0258856	0.979(0.931~1.030)	0.444699
		Weighted mode	7	-0.0153317	0.0219859	0.985(0.943~1.028)	0.51169
UC	T2DM	MR Egger	7	-0.0303904	0.0731487	0.970(0.840~1.120)	0.695032
		Weighted median	7	-0.0202684	0.020774	0.980(0.941~1.021)	0.329232
		Inverse variance weighted	7	0.00726424	0.0226912	1.007(0.963~1.053)	0.748866
		Simple mode	7	-0.0266657	0.0269483	0.974(0.924~1.026)	0.360623
		Weighted mode	7	-0.0266657	0.0249178	0.974(0.927~1.022)	0.325703
CD	T2DM	Wald ratio	1	0.007	0.03	1.007(0.95~1.068)	0.814694
